# Supplementary material for: The Effects of Seed Inoculation with Bacterial Biofilm on the Growth and Elemental Composition of Tomato (Solanum lycopersicum L.) Cultivated on a Zinc-Contaminated Substrate
Source: Microorganisms. 2024 Nov 5;12(11):2237. doi: 10.3390/microorganisms12112237 (PMC11596727; doi:10.3390/microorganisms12112237)
Supplement: Supplementary file 1 [file microorganisms-12-02237-s001.zip]

Archive with 1 entries (1 files):
- microorganisms-3261968-supplementary.pdf
